# Supplementary material for: Fabrication of Superhydrophobic/Superoleophilic Bamboo Cellulose Foam for Oil/Water Separation
Source: Polymers (Basel). 2022 Nov 27;14(23):5162. doi: 10.3390/polym14235162 (PMC9739291; doi:10.3390/polym14235162)
Supplement: Supplementary file 1 [file polymers-14-05162-s001.zip]

Archive with 3 entries (3 files):
- polymers-2035842-supplementary.pdf
- Video S1.mp4
- Video S2.mp4
